# Supplementary material for: Key Stakeholder Perspectives on Introducing a Front-of-Pack Labelling Scheme on Packaged Foods in China: A Qualitative Study
Source: Nutrients. 2022 Jan 25;14(3):516. doi: 10.3390/nu14030516 (PMC8840240; doi:10.3390/nu14030516)
Supplement: Supplementary file 1 [file nutrients-14-00516-s001.zip]

Archive with 3 entries (2 files):
- nutrients-1454238-supplementary/
- nutrients-1454238-supplementary/suppl-Table S1.pdf
- nutrients-1454238-supplementary/supplementary-Figure S1.jpg
